# Supplementary material for: Changes in Antioxidative Compounds and Enzymes in Small-Leaved Linden (Tilia cordata Mill.) in Response to Mistletoe (Viscum album L.) Infestation
Source: Plants (Basel). 2021 Sep 10;10(9):1871. doi: 10.3390/plants10091871 (PMC8465490; doi:10.3390/plants10091871)
Supplement: Supplementary file 1 [file plants-10-01871-s001.zip]

Archive with 1 entries (1 files):
- plants-1356551-supplementary.xlsx
