# Supplementary material for: Changes in Antioxidative Compounds and Enzymes in Small-Leaved Linden (Tilia cordata Mill.) in Response to Mistletoe (Viscum album L.) Infestation
Source: Plants (Basel). 2021 Sep 10;10(9):1871. doi: 10.3390/plants10091871 (PMC8465490; doi:10.3390/plants10091871)
Supplement: Supplementary file 1 [file plants-10-01871-s001.zip › plants-1356551-supplementary.xlsx]

## Sheet: Table S1. Correlation matrix
Table S1. Correlation matrix with the Pearson coefficient values for relative water content, chlorophylls content, oxidative stress, and antioxidative compounds and enzymes
Parameters	RWC	EL	MDA	H2O2	Chl a	Chl b	T_Chl	Chl a/b	Pro	GSH	GSSG	AsA	DHA	DKGA	TPC	SOD	CAT	APX	MDAR	DHAR	GPX	GR	POD
RWC	1	-0.86031	-0.94379	-0.92121	0.92453	0.83416	0.91814	0.61464	-0.84796	0.88566	-0.868	-0.20848	-0.78303	-0.92193	0.33958	-0.84043	-0.5618	-0.84782	-0.53501	0.4631	-0.83188	-0.84003	-0.3266
EL	-0.86031	1	0.92659	0.93869	-0.89873	-0.9033	-0.92757	-0.55034	0.92687	-0.91199	0.88699	0.34924	0.88353	0.89305	-0.31816	0.87066	0.60978	0.9497	0.62518	-0.34834	0.90267	0.79955	0.42983
MDA	-0.94379	0.92659	1	0.98669	-0.95277	-0.87538	-0.95215	-0.71599	0.9109	-0.92926	0.86702	0.17856	0.81345	0.96739	-0.45979	0.85489	0.51486	0.91445	0.53415	-0.54188	0.862	0.89972	0.29262
H2O2	-0.92121	0.93869	0.98669	1	-0.92636	-0.90087	-0.94463	-0.69993	0.91665	-0.94936	0.85712	0.22616	0.81723	0.9511	-0.4179	0.86396	0.54524	0.91701	0.56158	-0.49921	0.87351	0.86334	0.32563
Chl a	0.92453	-0.89873	-0.95277	-0.92636	1	0.87597	0.98312	0.65256	-0.85257	0.88475	-0.9105	-0.24708	-0.82676	-0.90357	0.26413	-0.91061	-0.65067	-0.8778	-0.65833	0.4019	-0.88253	-0.80038	-0.45061
Chl b	0.83416	-0.9033	-0.87538	-0.90087	0.87597	1	0.94944	0.5915	-0.82033	0.86634	-0.847	-0.34951	-0.82968	-0.82729	0.16595	-0.88588	-0.71651	-0.86136	-0.65656	0.23731	-0.89307	-0.70831	-0.52241
T_Chl	0.91814	-0.92757	-0.95215	-0.94463	0.98312	0.94944	1	0.64908	-0.86606	0.90445	-0.91388	-0.29339	-0.85281	-0.90189	0.23486	-0.9287	-0.69527	-0.89804	-0.67752	0.35159	-0.91315	-0.7896	-0.49144
Chl a/b	0.61464	-0.55034	-0.71599	-0.69993	0.65256	0.5915	0.64908	1	-0.55623	0.55878	-0.51877	0.20298	-0.34196	-0.69927	0.47557	-0.4821	-0.18622	-0.54579	-0.20444	0.65692	-0.45888	-0.69741	0.00541
Pro	-0.84796	0.92687	0.9109	0.91665	-0.85257	-0.82033	-0.86606	-0.55623	1	-0.92231	0.77108	0.42206	0.87656	0.9101	-0.45845	0.75462	0.45117	0.93789	0.47867	-0.3388	0.89299	0.82279	0.26897
GSH	0.88566	-0.91199	-0.92926	-0.94936	0.88475	0.86634	0.90445	0.55878	-0.92231	1	-0.86684	-0.44808	-0.90655	-0.87755	0.28062	-0.8918	-0.64118	-0.93705	-0.66354	0.27802	-0.94277	-0.75289	-0.47296
GSSG	-0.868	0.88699	0.86702	0.85712	-0.9105	-0.847	-0.91388	-0.51877	0.77108	-0.86684	1	0.4039	0.86543	0.79125	-0.07402	0.96365	0.79987	0.8907	0.8223	-0.19631	0.91106	0.68328	0.65804
AsA	-0.20848	0.34924	0.17856	0.22616	-0.24708	-0.34951	-0.29339	0.20298	0.42206	-0.44808	0.4039	1	0.65021	0.10446	0.37126	0.41498	0.5753	0.44379	0.54827	0.67275	0.61613	-0.03383	0.6349
DHA	-0.78303	0.88353	0.81345	0.81723	-0.82676	-0.82968	-0.85281	-0.34196	0.87656	-0.90655	0.86543	0.65021	1	0.75292	-0.13127	0.85935	0.7143	0.92872	0.70059	-0.02483	0.96493	0.63156	0.57532
DKGA	-0.92193	0.89305	0.96739	0.9511	-0.90357	-0.82729	-0.90189	-0.69927	0.9101	-0.87755	0.79125	0.10446	0.75292	1	-0.55473	0.77698	0.42855	0.89564	0.44913	-0.59751	0.80528	0.93695	0.17753
TPC	0.33958	-0.31816	-0.45979	-0.4179	0.26413	0.16595	0.23486	0.47557	-0.45845	0.28062	-0.07402	0.37126	-0.13127	-0.55473	1	0.00464	0.45822	-0.34917	0.3619	0.76948	-0.1079	-0.65438	0.56492
SOD	-0.84043	0.87066	0.85489	0.86396	-0.91061	-0.88588	-0.9287	-0.4821	0.75462	-0.8918	0.96365	0.41498	0.85935	0.77698	0.00464	1	0.86826	0.86212	0.88054	-0.14559	0.92315	0.63477	0.72625
CAT	-0.5618	0.60978	0.51486	0.54524	-0.65067	-0.71651	-0.69527	-0.18622	0.45117	-0.64118	0.79987	0.5753	0.7143	0.42855	0.45822	0.86826	1	0.61636	0.94519	0.27973	0.77552	0.26079	0.91711
APX	-0.84782	0.9497	0.91445	0.91701	-0.8778	-0.86136	-0.89804	-0.54579	0.93789	-0.93705	0.8907	0.44379	0.92872	0.89564	-0.34917	0.86212	0.61636	1	0.65364	-0.28181	0.94903	0.82114	0.43954
MDAR	-0.53501	0.62518	0.53415	0.56158	-0.65833	-0.65656	-0.67752	-0.20444	0.47867	-0.66354	0.8223	0.54827	0.70059	0.44913	0.3619	0.88054	0.94519	0.65364	1	0.22439	0.77471	0.27484	0.90273
DHAR	0.4631	-0.34834	-0.54188	-0.49921	0.4019	0.23731	0.35159	0.65692	-0.3388	0.27802	-0.19631	0.67275	-0.02483	-0.59751	0.76948	-0.14559	0.27973	-0.28181	0.22439	1	-0.0581	-0.68443	0.5039
GPX	-0.83188	0.90267	0.862	0.87351	-0.88253	-0.89307	-0.91315	-0.45888	0.89299	-0.94277	0.91106	0.61613	0.96493	0.80528	-0.1079	0.92315	0.77552	0.94903	0.77471	-0.0581	1	0.68287	0.63088
GR	-0.84003	0.79955	0.89972	0.86334	-0.80038	-0.70831	-0.7896	-0.69741	0.82279	-0.75289	0.68328	-0.03383	0.63156	0.93695	-0.65438	0.63477	0.26079	0.82114	0.27484	-0.68443	0.68287	1	0.0171
POD	-0.3266	0.42983	0.29262	0.32563	-0.45061	-0.52241	-0.49144	0.00541	0.26897	-0.47296	0.65804	0.6349	0.57532	0.17753	0.56492	0.72625	0.91711	0.43954	0.90273	0.5039	0.63088	0.0171	1
1 RWC – relative water content, EL – electrolyte leakage, MDA – malondialdehyde, H2O2—hydrogen peroxide, Chl a – chlorophyll a, Chl b – chlorophyll b, T_Chl – total chlorophylls, Chl a/b – chlorophyll a/b ratio, Pro – proline, GSH – glutathione, GSSG – oxidized glutathione, AsA–ascorbic acid, DHA–dehydroascorbic acid, DKGA – 2,3-diketogulonic acid, TPC – total phenolic compounds, SOD – superoxide…
2 Significant correlation coefficients (at p ≤ 0.05) are highlighted in red color
